# Supplementary material for: Are Older Adults More Risky Readers? Evidence From Meta-Analysis
Source: Psychol Aging. 2022 Jan 31;37(2):239–59. doi: 10.1037/pag0000522 (PMC8867715; doi:10.1037/pag0000522)
Supplement: Supplementary file 1 [file PAG-2020-0942_Suppl.zip]

Archive with 9 entries (9 files):
- Details of studies included in the meta-analysis.xlsx
- Figure S1 - Funnel plot - sentence-level - alphabetic.tif
- Figure S2 - Funnel plot - sentence-level - Chinese.tif
- Figure S3 - Funnel plot - multi-word - alphabetic.tif
- Figure S4 - Funnel plot - word-level - alphabetic.tif
- Figure S5 - Funnel plot - word-level - Chinese.tif
- Figure S6 - Funnel plot - word frequency.tif
- Figure S7 - Funnel plot - word predictability.tif
- Figure Legends for Supplementary Figures.docx
