# Supplementary material for: Are Older Adults More Risky Readers? Evidence From Meta-Analysis
Source: Psychol Aging. 2022 Jan 31;37(2):239–59. doi: 10.1037/pag0000522 (PMC8867715; doi:10.1037/pag0000522)
Supplement: Supplementary file 1 [file PAG-2020-0942_Suppl.zip › Details of studies included in the meta-analysis.xlsx]

## Sheet: Online supplement
Manuscript information			Study information								Participant characteristics							Reading speed		Sentence-level measures																				Multi-word region measures
									n		Mean age							Words read per minute (alphabetic) / Characters read per minute (Chinese)		Sentence reading time (ms)				Average fixation duration (ms)				Number of fixations				Number of regressions				Progressive saccade length (characters)				First pass time (ms)				Regression path time (ms)				Total time (ms)
																		Mean		Mean		Standard deviation		Mean		Standard deviation		Mean		Standard deviation		Mean		Standard deviation		Mean		Standard deviation		Mean		Standard deviation		Mean		Standard deviation		Mean
Authors (date)	Label in manuscript	Published in	Script	Language examined	Experimental manipulation	Words per sentence (alphabetic) / characters per sentence (Chinese)	Words per multi-word region (for multi-word region measures)	Letters per word (alphabetic) / Characters per word (Chinese) (for word-level measures)	Young adults	Older adults	Young adults	Older adults	Visual abilities	Cognitive abilities	Years of education	Reading ability/ experience	Notes	Young adults	Older adults	Young adults	Older adults	Young adults	Older adults	Young adults	Older adults	Young adults	Older adults	Young adults	Older adults	Young adults	Older adults	Young adults	Older adults	Young adults	Older adults	Young adults	Older adults	Young adults	Older adults	Young adults	Older adults	Young adults	Older adults	Young adults	Older adults	Young adults	Older adults	Young adults	Older adults
Bowers (2000)	Bowers (2000)	English	Alphabetic	English	Presence of magnifying glass	-	-	-	10	10	22	67	Screened for normal acuity (> 0.0 logMAR for participants <70 years, > 0.1 logMAR for participants >70 years [no test details]), full central and peripheral visual fields (Humphrey Visual Field Analyser), no signs of ocular disease beyond those associated with normal aging.	-	OAs = YAs	-	No magnifier condition only.	226	180	NA	NA	NA	NA	242	261	41	34	NA	NA	NA	NA	NA	NA	NA	NA	NA	NA	NA	NA	NA	NA	NA	NA	NA	NA	NA	NA	NA	NA
Cheimariou, Farmer, & Gordon (2021)	Cheimariou (2021)	English	Alphabetic	English	Word predictability	-	-	M = 6.1, range = 4-9	26	27	24	67	Screened for normal or corrected-to-normal vision (self report)	Screened for cognitive impairments (MMSE). OAs > YAs in verbal ability measures (WAIS Vocabulary). YAs > OAs in processing capacity measures (working memory, processing speed, and inhibitory control subtests of the NIH Toolbox Cognition Battery.	OAs > YAs	OAs > YAs Author Recognition Test, North American Adult Reading Test.	Experiment also reported in Cheimariou (2016).	NA	NA	NA	NA	NA	NA	NA	NA	NA	NA	NA	NA	NA	NA	NA	NA	NA	NA	NA	NA	NA	NA	NA	NA	NA	NA	NA	NA	NA	NA	NA	NA
Choi, Lowder, Ferreira, Swaab, & Henderson (2017)	Choi (2017)	English	Alphabetic	English	Parafoveal preview, word predictability,	M = 13.7, range = 9-18	-	M = 4.9, range = 6-9	24	24	21	72	Screened for normal or corrected-to-normal vision (no test details)	-	M for OAs = 17 years	OAs > YAs Author Recognition Test	For word-level measures, valid preview conditions only.	202	152	4071	5396	1795	2404	NA	NA	NA	NA	16.4	20.4	6.7	8.2	NA	NA	NA	NA	8.6	8.2	2.3	2.1	NA	NA	NA	NA	NA	NA	NA	NA	NA	NA
Cooper (2017 e1, e6)	Cooper (2017)	English	Alphabetic	English	Syntactic ambiguity, working memory load	M = 11.4, range = 9-15	-	-	54	30	20	74	Screened for normal or corrected-to-normal vision (self report)	OAs screened for history of cognitive difficulty (self report). OAs had comparable digit span to previous studies.	All university educated	No history of reading impairment.	No load, comma condition only.	NA	NA	NA	NA	NA	NA	NA	NA	NA	NA	NA	NA	NA	NA	NA	NA	NA	NA	NA	NA	NA	NA	NA	NA	NA	NA	NA	NA	NA	NA	NA	NA
Daneman, Hannon, & Burton (2006)	Daneman (2006)	English	Alphabetic	English	Local consistency	-	2	-	30	35	19	73	Screened for normal or corrected-to-normal vision (no test details)	No history of serious pathology (self report). OAs vocabulary comparable to other studies (Mill Hill Vocabulary Scale).	M for OAs = 16 years	-	Nonanomalous control condition only.	NA	NA	NA	NA	NA	NA	NA	NA	NA	NA	NA	NA	NA	NA	NA	NA	NA	NA	NA	NA	NA	NA	563	586	307	373	NA	NA	NA	NA	964	1579
Haeuser, Baum, & Titone (2021)	Haeuser (2021)	English	Alphabetic	English	Literal vs. idiomatic phrases	-	3-4	-	25	21	23	66	Screened for normal or corrected-to-normal vision (no test details)	Screened for history of language, neurological, and psychiatric disorder (self report). YAs > OAs for processing speed, OAs = YAs inhibition, maintaining and updating contextual information in working memory (AX-CPT, Anti-Saccade, Stroop).	Matched	-	-	NA	NA	NA	NA	NA	NA	NA	NA	NA	NA	NA	NA	NA	NA	NA	NA	NA	NA	NA	NA	NA	NA	NA	NA	NA	NA	NA	NA	NA	NA	965	1257
Howman & Filik (2020)	Howman (2020)	English	Alphabetic	English	Literal or sarcastic interpretation	-	1+	-	28	28	23	69	YAs > OAs acuity (ETDRS), contrast sensitivity (Pelli-Robson).	Screened for cognitive impairment (MMSE).	YAs > OAs	YAs > OAs reading speed (Radner reading chart). No history of reading impairment. YAs > OAs hours reading per week.	Full stop condition only	NA	NA	NA	NA	NA	NA	NA	NA	NA	NA	NA	NA	NA	NA	NA	NA	NA	NA	NA	NA	NA	NA	413	511	52	69	617	1001	116	193	494	666
Jordan, McGowan, & Paterson (2014)	Jordan (2014)	English	Alphabetic	English	Spatial frequency masks	M = 10.5, range = 7-14	-	-	16	16	21	69	Screened for normal or corrected-to-normal vision (MNRead, Bailey-Lovie, ETDRS, Pelli-Robson). YAs > OAs in visual acuity and contrast sensitivity.	-	OAs = YAs	Matched for hours reading per week.	Normal condition only.	243	246	2593	2566	591	573	213	232	20	20	10.6	9.3	2.2	2.1	NA	NA	NA	NA	NA	NA	NA	NA	NA	NA	NA	NA	NA	NA	NA	NA	NA	NA
Kemper & Liu (2007 e1)	Kemper (2007 e1)	English	Alphabetic	English	Syntactic complexity	-	4	-	24	24	21	73	-	OAs > YAs vocabulary (Shipley). YAs > OAs reading span (Daneman and Carpenter). OAs = YAs forwards and backwards digit span (Wechsler).	OAs > YAs	-	-	NA	NA	NA	NA	NA	NA	NA	NA	NA	NA	NA	NA	NA	NA	NA	NA	NA	NA	NA	NA	NA	NA	724	864	214	289	1173	1497	279	404	1401	1785
Kemper & Liu (2007 e2)	Kemper (2007 e2)	English	Alphabetic	English	Syntactic complexity	-	3-4	-	24	24	20	76	-	OAs > YAs vocabulary (Shipley). YAs > OAs reading span (Daneman and Carpenter), backwards digit span (Wechsler). OAs = YAs forwards digit span (Wechsler).	OAs > YAs	-	-	NA	NA	NA	NA	NA	NA	NA	NA	NA	NA	NA	NA	NA	NA	NA	NA	NA	NA	NA	NA	NA	NA	763	922	294	314	1476	2115	338	541	1750	2441
Kemper, McDowd, Metcalf, & Liu (2008)	Kemper (2008)	English	Alphabetic	English	Distracting text	-	-	-	24	24	22	73	-	OAs > YAs vocabulary (Shipley). YAs > OAs forwards digit span (Wechsler), reading span (Daneman and Carpenter). OAs = YAs backwards digit span (Wechsler).	-	OAs > YAs hours reading for leisure per week. YAs > OAs hours reading for work/school per week.	No distractor condition only.	NA	NA	NA	NA	NA	NA	NA	NA	NA	NA	NA	NA	NA	NA	NA	NA	NA	NA	NA	NA	NA	NA	NA	NA	NA	NA	NA	NA	NA	NA	NA	NA
Khan & Daneman (2011)	Khan (2011)	English	Alphabetic	English	Man-suffixes vs. gender-neutral suffixes	-	-	7	32	32	18	71	Screened for normal or corrected-to-normal vision (no test details)	Screened for cognitive pathology (self report). OAs > YAs vocabulary (Mill Hill Vocabulary Scale).	OAs > 12 years of education.	-	-	NA	NA	NA	NA	NA	NA	NA	NA	NA	NA	NA	NA	NA	NA	NA	NA	NA	NA	NA	NA	NA	NA	NA	NA	NA	NA	NA	NA	NA	NA	NA	NA
Kliegl, Grabner, Rolfs, & Engbert (2004)	Kliegl (2004)	English	Alphabetic	German	[corpus]	M = 7.9, range = 5-11	-	M = 4.9, range = 2-20	33	32	22	70	-	YAs > OAs digit symbol substitution (Wechsler). OAs = YAs vocabulary (Lherl).	-	-	-	NA	NA	NA	NA	NA	NA	NA	NA	NA	NA	NA	NA	NA	NA	NA	NA	NA	NA	NA	NA	NA	NA	NA	NA	NA	NA	NA	NA	NA	NA	NA	NA
Laubrock, Kliegl, & Engbert (2006)	Laubrock(2006)	English	Alphabetic	German	[corpus]	M = 7.9, range = 5-11	-	M = 4.9, range = 2-20	60	50	22	69	-	YAs > OAs digit symbol substitution (Wechsler). OAs = YAs vocabulary (Lherl).	-	-	-	NA	NA	NA	NA	NA	NA	NA	NA	NA	NA	NA	NA	NA	NA	NA	NA	NA	NA	NA	NA	NA	NA	NA	NA	NA	NA	NA	NA	NA	NA	NA	NA
Li, Oliver-Mighten, Li, White, Paterson, Wang, Warrington, & McGowan (2019)	Li (2019b)	English	Alphabetic	English	Interletter spacing size, word frequency	M = 13.2	-	-	20	15	24	71	Screened for acuity of > 20/40 (ETDRS). YAs > OAs acuity (ETDRS), contrast sensitivity (Pelli-Robson).	OAs screened for cognitive impairment (MoCA). OAs > YAs vocabulary (WAIS-IV). OAs = YAs digit span (WAIS-IV).	OAs = YAs	All read for at least several hours per week.	Normal spacing condition only.	369	275	2149	2884	716	713	201	245	22	23	9.4	11.2	2.7	2.3	1.7	2.3	0.9	0.8	6	6.9	1.2	1.2	NA	NA	NA	NA	NA	NA	NA	NA	NA	NA
McGowan (2015 e7)	McGowan (2015a)	English	Alphabetic	English	Perceptual span	M = 12, range = 10-14	-	-	16	16	19	74	Screened for acuity of > 20/40 (ETDRS). YAs > OAs acuity (ETDRS, Bailey-Lovie), contrast sensitivity (Pelli-Robson).	-	OAs > YAs	No history of reading impairment. OAs > YAs hours reading per week.	Normal condition only.	264	263	2728	2734	762	616	226	225	28	24	11.2	10.9	2.4	2.2	2.1	2.6	1.2	1.2	8.3	9.9	1.2	2.2	NA	NA	NA	NA	NA	NA	NA	NA	NA	NA
McGowan, White, & Paterson (2015)	McGowan (2015b)	English	Alphabetic	English	Interword spacing size, word frequency	M = 10.5, range = 7-14	-	M = 5.3, range = 4-6	15	15	19	72	Screened for acuity of > 20/40 (ETDRS). YAs > OAs acuity (ETDRS, Bailey-Lovie), contrast sensitivity (Pelli-Robson).	-	OAs = YAs	No history of reading impairment. OAs = YAs hours reading per week.	Normal condition only. Experiment also reported in McGowan (2015).	271	221	2327	2857	655	558	209	226	23	27	10.2	11.2	2.3	1.9	1.4	2.9	0.8	1.2	7.4	9.6	1.2	1.9	NA	NA	NA	NA	NA	NA	NA	NA	NA	NA
McGowan, White, Jordan, & Paterson (2014)	McGowan (2014)	English	Alphabetic	English	Interword spacing, word frequency	M = 12.2, range = 10-15	-	M = 7.9, range = 7-10	16	16	19	72	Screened for acuity of > 20/40 (ETDRS). YAs > OAs acuity (ETDRS, Bailey-Lovie), contrast sensitivity (Pelli-Robson).	-	OAs = YAs	No history of reading impairment. OAs = YAs hours reading per week.	Normal condition only. Experiment also reported in McGowan (2015).	317	259	2308	2831	652	952	220	228	16	20	9.6	11.1	2.8	3.6	1.5	2.9	0.8	1.2	8	10.2	1.2	2.8	NA	NA	NA	NA	NA	NA	NA	NA	NA	NA
Mitzer (2003 e1)	Mitzer (2003 e1)	English	Alphabetic	English	Stimulus degradation, word predictability	M = 12.1, range = 10-15	-	M = 5.8	32	32	22	74	Screened for acuity of > 20/40 (Lighthouse). YAs > OAs UFOV (Ball and Roenker), contrast sensitivity (VCTS).	OAs > YAs vocabulary (Shipley). YAs > OAs reading span (Daneman and Carpenter).	OAs > YAs	OAs = YAs hours reading per week.	Intact (non-degraded) condition only.	NA	NA	NA	NA	NA	NA	NA	NA	NA	NA	NA	NA	NA	NA	NA	NA	NA	NA	NA	NA	NA	NA	NA	NA	NA	NA	NA	NA	NA	NA	NA	NA
Mitzer (2003 e2)	Mitzer (2003 e2)	English	Alphabetic	English	Stimulus degradation, word predictability	M = 12.1, range = 10-15	-	M = 5.8	24	24	24	67	Screened for acuity of > 20/40 (Lighthouse). YAs > OAs contrast sensitivity (VCTS).	OAs = YAs vocabulary (Shipley), reading span (Daneman and Carpenter).	OAs > YAs	OAs = YAs hours reading per week.	Intact (non-degraded) condition only.	NA	NA	NA	NA	NA	NA	NA	NA	NA	NA	NA	NA	NA	NA	NA	NA	NA	NA	NA	NA	NA	NA	NA	NA	NA	NA	NA	NA	NA	NA	NA	NA
Mozuraitis, Chambers, & Daneman (2013)	Mozuraitis (2013)	English	Alphabetic	English	Temporal relationships	-	-	-	32	32	19	70	Screened for normal or corrected-to-normal vision (no test details)	No history of serious pathology (self report). OAs > YAs vocabulary (Mill Hill Vocabulary Scale).	-	-	-	NA	NA	NA	NA	NA	NA	NA	NA	NA	NA	NA	NA	NA	NA	NA	NA	NA	NA	NA	NA	NA	NA	584	623	144	143	728	773	253	252	NA	NA
Paterson, McGowan, & Jordan (2013a)	Paterson (2013a)	English	Alphabetic	English	Word length	M = 14, range = 11-16	-	4 or 10	16	16	22	69	YAs > OAs monocular and binocular acuity (ETDRS), contrast sensitivity (Hamilton-Veale).	-	OAs = YAs	No history of reading difficulty. OAs = YAs hours reading per week.	-	226	191	3718	4408	620	1200	218	219	24	24	14.5	17.2	2.4	4.4	3.4	5.6	1.2	2	8.4	13	1.2	4.8	NA	NA	NA	NA	NA	NA	NA	NA	NA	NA
Paterson, McGowan, & Jordan (2013b)	Paterson (2013b)	English	Alphabetic	English	Spatial frequency filtering	M = 12.2, range = 10-15	-	-	12	12	21	73	YAs > OAs acuity (ETDRS, Bailey-Lovie), contrast sensitivity (Pelli-Robson).	-	Groups had similar educational background.	No history of reading difficulty.	Normal condition only.	268	251	2728	2918	738	904	220	240	21	21	12.1	13.3	2.8	3.1	2.4	4.4	2.4	2.1	9.1	11.4	1.4	1.4	NA	NA	NA	NA	NA	NA	NA	NA	NA	NA
Paterson, McGowan, & Jordan (2013c e1)	Paterson (2013c e1)	English	Alphabetic	English	Parafoveal spatial frequency filtering	Range = 7-14	-	-	16	16	22	69	Screened for acuity > 20/30 (ETDRS, Bailey-Lovie).	-	Groups had similar educational background.	Matched for hours reading per week.	Normal condition only.	NA	NA	2785	2762	900	752	212	231	28	28	11.1	10.1	3.6	2.4	2.5	2.9	1.6	1.2	7.6	8.7	1.2	1.2	NA	NA	NA	NA	NA	NA	NA	NA	NA	NA
Paterson, McGowan, & Jordan (2013c e2)	Paterson (2013c e2)	English	Alphabetic	English	Parafoveal spatial frequency filtering	Range = 7-14	-	-	16	16	21	69	Screened for acuity > 20/30 (ETDRS, Bailey-Lovie).	-	Groups had similar educational background.	Matched for hours reading per week.	Normal condition only.	NA	NA	2643	2454	752	616	229	233	24	32	9.9	9.3	2.4	2.4	2.5	2.5	1.2	1.2	7.3	9	1.2	1.2	NA	NA	NA	NA	NA	NA	NA	NA	NA	NA
Payne & Stine-Morrow (2012)	Payne (2012)	English	Alphabetic	English	Parafoveal preview, target word position	-	-	M = 6.1, range = 4-8	24	22	21	68	Screened for good vision (self report), acuity of >20/30 (no test details).	Screened for neurological impairment (self report).	-	-	Experiment also reported in Payne (2011).	NA	NA	NA	NA	NA	NA	NA	NA	NA	NA	NA	NA	NA	NA	NA	NA	NA	NA	NA	NA	NA	NA	NA	NA	NA	NA	NA	NA	NA	NA	NA	NA
Price & Sanford (2012 e3)	Price (2012)	English	Alphabetic	English	Focus	-	2	-	28	28	22	71	Screened for normal or corrected-to-normal vision (no test details)	OAs = YAs forward digit span (WAIS-III). YAs > OAs backwards digit span (WAIS-III).	OAs = YAs	OAs > YAs National Adult Reading Test.	Experiment also reported in Price (2008).	NA	NA	NA	NA	NA	NA	NA	NA	NA	NA	NA	NA	NA	NA	NA	NA	NA	NA	NA	NA	NA	NA	347	375	96	134	436	574	125	229	433	614
Rayner, Castelhano, & Yang (2009 e1)	Rayner (2009)	English	Alphabetic	English	Perceptual span	M = 11, range = 8-16	-	-	24	24	23	73	Screened for 20/20 vision (no test details). No vision problems (self-report).	OAs screened for cognitive impairment (Shipley Institute of Living Scale).	OAs = YAs	All spent time each day reading.	Normal condition only.	234	201	2815	3288	772	1283	234	256	26	50	10.6	11.9	2.2	3.6	1.5	2.2	0.7	0.6	8.2	8.3	1.5	1.5	NA	NA	NA	NA	NA	NA	NA	NA	NA	NA
Rayner, Castelhano, & Yang (2010)	Rayner (2010)	English	Alphabetic	English	Parafoveal preview	-	-	M = 6.1, range = 5-7	36	18	21	72	Screened for 20/20 vision (no test details). No vision problems (self-report).	OAs screened for cognitive impairment (Shipley Institute of Living Scale).	OAs = YAs	All spent time each day reading.	Identical preview condition only.	NA	NA	NA	NA	NA	NA	NA	NA	NA	NA	NA	NA	NA	NA	NA	NA	NA	NA	NA	NA	NA	NA	NA	NA	NA	NA	NA	NA	NA	NA	NA	NA
Rayner, Reichle, Stroud, Williams, & Pollatsek (2006)	Rayner (2006)	English	Alphabetic	English	Word frequency, word predictability, font	M = 10.9, range = 7-17	-	M = 7.0, range = 3-10	16	16	24	78	Screened for 20/20 vision (no test details).	-	OAs = YAs	All spent time each day reading. Hours reading per week similar between groups.	Times New Roman condition only. For predictability analyses, only the high and low predictable conditions were used.	273	220	2394	2976	451	1373	246	260	27	49	9.8	11.1	1.4	3.9	0.6	0.9	0.2	0.4	8.3	9	NA	NA	NA	NA	NA	NA	NA	NA	NA	NA	NA	NA
Rayner, Yang, Castelhano, & Liversedge (2011)	Rayner (2011)	English	Alphabetic	English	Disappearing text, word frequency	M = 10, range = 8-14	-	M = 7.1, range = 6-10	32	32	22	72	Screened for 20/20 vision (no test details).	-	OAs = YAs	All spent time each day reading.	No mask condition only.	246	170	2438	3524	469	1770	237	241	24	38	10.3	14.3	1.4	5.3	1.9	2.7	1.4	1.4	NA	NA	NA	NA	NA	NA	NA	NA	NA	NA	NA	NA	NA	NA
Rayner, Yang, Schuett, & Slattery (2013)	Rayner (2013)	English	Alphabetic	English	Interword spacing, word frequency	M = 10.5, range = 8-14	-	M = 7.9, range = 7-10	16	8	21	78	Screened for approximately 20/20 vision (Snellen). No vision problems (self-report).	OAs screened for cognitive impairment (Shipley Institute of Living Scale).	OAs = YAs	All spent time each day reading.	With spaces condition only.	295	246	2137	2563	620	843	202	219	28	28	10.2	11.1	2.5	2.8	1.5	3	0.8	1.1	7.7	9.6	1.6	2.1	NA	NA	NA	NA	NA	NA	NA	NA	NA	NA
Rayner, Yang, Schuett, & Slattery (2014)	Rayner (2014)	English	Alphabetic	English	Foveal and parafoveal masks	M = 11.2, range = 8-16	-	-	16	16	21	78	Screened for approximately 20/20 vision (Snellen). No vision problems (self-report).	OAs screened for cognitive impairment (Shipley Institute of Living Scale).	OAs = YAs	All spent time each day reading.	No mask condition only.	315	253	2131	2657	708	924	197	222	24	32	10.8	11.9	3.2	3.6	NA	NA	NA	NA	8.3	8.9	1.6	2	NA	NA	NA	NA	NA	NA	NA	NA	NA	NA
Risse & Kliegl (2011)	Risse (2011)	English	Alphabetic	German	Parafoveal preview	-	-	M = 5, range = 4-7	40	40	23	71	YAs > OAs acuity (Snellen).	YAs > OAs processing speed (Tewes). OAs > YAs vocabulary (Schmidt & Metzler).	-	-	Experiment also reported in Risse (2011).	NA	NA	NA	NA	NA	NA	NA	NA	NA	NA	NA	NA	NA	NA	NA	NA	NA	NA	NA	NA	NA	NA	NA	NA	NA	NA	NA	NA	NA	NA	NA	NA
Rozek, Kemper, & McDowd (2012)	Rozek (2012)	English	Alphabetic	English	Distracting text	-	-	-	34	33	-	75	Completed acuity and contrast sensitivity tests (no test details).	OAs > YAs vocabulary (Shipley). YAs > OAs stroop, reading span (Daneman & Carpenter). OAs = YAs digit span, cognitive failures (Cognitive Failures Questionnaire).	OAs > YAs	-	Without distractors condition only.	179	155	NA	NA	NA	NA	NA	NA	NA	NA	NA	NA	NA	NA	NA	NA	NA	NA	NA	NA	NA	NA	NA	NA	NA	NA	NA	NA	NA	NA	NA	NA
Sawyer (2009)	Sawyer (2009)	English	Alphabetic	English	Parafoveal preview, word predictability	-	-	-	21	21	-	-	Screened for normal vision (CREATE).	OAs screened for cognitive impairment (CREATE).	-	Screened for normal reading level (Woodcock Reading Mastery Test).	Control condition only	NA	NA	NA	NA	NA	NA	NA	NA	NA	NA	NA	NA	NA	NA	NA	NA	NA	NA	NA	NA	NA	NA	NA	NA	NA	NA	NA	NA	NA	NA	NA	NA
Shake & Stine-Morrow (2011 e1)	Shake (2011 e1)	English	Alphabetic	English	Expectancy violation	-	-	-	18	18	21	68	Screened for severe visual impairment.	Screened for severe neurological and cognitive impairment. OAs = YAs vocabulary (Wechsler). YAs > OAs working memory (no test details).	OAs > YAs	-	-	NA	NA	NA	NA	NA	NA	NA	NA	NA	NA	NA	NA	NA	NA	NA	NA	NA	NA	NA	NA	NA	NA	NA	NA	NA	NA	NA	NA	NA	NA	NA	NA
Shake & Stine-Morrow (2011 e2)	Shake (2011 e2)	English	Alphabetic	English	Expectancy violation	-	-	-	28	28	21	69	Screened for severe visual impairment.	Screened for severe neurological and cognitive impairment. OAs = YAs vocabulary (Wechsler). YAs > OAs working memory (no test details).	OAs > YAs	-	-	NA	NA	NA	NA	NA	NA	NA	NA	NA	NA	NA	NA	NA	NA	NA	NA	NA	NA	NA	NA	NA	NA	NA	NA	NA	NA	NA	NA	NA	NA	NA	NA
Shake & Stine-Morrow (2011 e3)	Shake (2011 e3)	English	Alphabetic	English	Expectancy violation	-	-	-	28	27	20	69	Screened for severe visual impairment.	Screened for severe neurological and cognitive impairment. OAs > YAs vocabulary (Wechsler). YAs > OAs working memory (no test details).	OAs > YAs	-	-	NA	NA	NA	NA	NA	NA	NA	NA	NA	NA	NA	NA	NA	NA	NA	NA	NA	NA	NA	NA	NA	NA	NA	NA	NA	NA	NA	NA	NA	NA	NA	NA
Slattery (2007 e1, e2)	Slattery (2007)	English	Alphabetic	English	Neighbourhood characteristics, context	M = 10.7, range = 7-15	-	M = 5.1	18	32	-	-	Screened for normal or corrected-to-normal vision (no test details)	-	-	-	-	NA	NA	NA	NA	NA	NA	NA	NA	NA	NA	NA	NA	NA	NA	NA	NA	NA	NA	NA	NA	NA	NA	NA	NA	NA	NA	NA	NA	NA	NA	NA	NA
Stine-Morrow, Shake, Miles, Lee, Gao, & McConkie (2010 e2)	Stine-Morrow (2010 e2)	English	Alphabetic	English	Boundary salience	-	-	-	18	18	20	70	Screened for acuity > 20/25 (no test details). YAs > OAs vision (self-report).	Screened for neurological impairment. OAs = YAs vocabulary, digit span (no test details).	OAs > YAs	-	-	NA	NA	NA	NA	NA	NA	NA	NA	NA	NA	NA	NA	NA	NA	NA	NA	NA	NA	NA	NA	NA	NA	NA	NA	NA	NA	NA	NA	NA	NA	NA	NA
Stites (2014 e3, e4)	Stites (2014)	English	Alphabetic	English	Ambiguity	-	2	-	24	24	19	70	-	OAs screened for cognitive impairment (MoCA), neurological impairment, psychiatric disorders, and brain damage.	-	-	Plausible only for multi-word regions after the ambiguity.	NA	NA	NA	NA	NA	NA	NA	NA	NA	NA	NA	NA	NA	NA	NA	NA	NA	NA	NA	NA	NA	NA	357	404	80	109	428	557	102	175	NA	NA
Stites, Federmeier, & Stine-Morrow (2013)	Stites (2013)	English	Alphabetic	English	Ambiguity	-	2	-	18	18	20	70	-	OAs screened for cognitive impairment (MoCA). No history of neurological disease, psychiatric disorders, or brain damage. YAs > OAs response suppression/inhibition (Hayling). OAs = YAs reading span (Daneman and Carpenter), verbal fluency (Benton and Hamsher).	-	OAs = YAs author recognition. OAs > YAs magazine recognition.	Congruent only.	NA	NA	NA	NA	NA	NA	NA	NA	NA	NA	NA	NA	NA	NA	NA	NA	NA	NA	NA	NA	NA	NA	379	465	72	101	NA	NA	NA	NA	425	556
Warrington (2018 e1)	Warrington (2018a e1)	English	Alphabetic	English	Perceptual span	M = 12, range = 10-14	-	M = 4.7, range = 4-6	18	18	20	69	Screened for acuity > 20/40 (ETDRS). YAs > OAs acuity (ETDRS), contrast sensitivity (Pelli-Robson).	-	OAs = YAs.	No history of reading difficulty. OAs = YAs hours reading per week.	Normal condition only.	298	262	2416	2751	424	1001	222	239	17	25	NA	NA	NA	NA	1.7	2.4	0.8	1.3	7.3	9.5	0.8	2.1	NA	NA	NA	NA	NA	NA	NA	NA	NA	NA
Warrington (2018 e7)	Warrington (2018a e7)	English	Alphabetic	English	Neighbourhood characteristics, context	M = 11.3	-	M = 5.3, range = 4-6	28	28	21	71	Screened for acuity > 20/40 (ETDRS). YAs > OAs acuity (ETDRS), contrast sensitivity (Pelli-Robson).	OAs screened for cognitive impairment (MoCA). OAs > YAs vocabulary (WAIS-IV). YAs > OAs digit span (WAIS-IV).	OAs = YAs.	No history of reading difficulty. OAs = YAs hours reading per week.	-	256	225	2648	3008	704	900	249	250	21	21	10.5	11.5	2.6	3.2	2.5	3.4	1.1	1.1	NA	NA	NA	NA	NA	NA	NA	NA	NA	NA	NA	NA	NA	NA
Warrington, McGowan, Paterson, & White (2018 e1)	Warrington (2018b e1)	English	Alphabetic	English	Stimulus quality, word frequency	M = 13.2	-	M = 5.3, range = 4-6	16	16	19	69	Screened for acuity > 20/32 (ETDRS).	-	OAs = YAs	No history of reading impairment. Hours reading per week reported.	High contrast condition only. Experiment also reported in Warrington (2018).	316	261	2508	3040	676	960	236	251	28	40	NA	NA	NA	NA	2.4	3	0.8	1.2	7.9	8.3	0.8	0.8	NA	NA	NA	NA	NA	NA	NA	NA	NA	NA
Warrington, McGowan, Paterson, & White (2018 e2)	Warrington (2018b e2)	English	Alphabetic	English	Stimulus quality, word frequency	M = 13.2	-	M = 5.3, range = 4-6	16	16	20	69	Screened for acuity > 20/32 (ETDRS).	-	OAs = YAs	No history of reading impairment. Hours reading per week reported.	Normal upcoming text condition only. Experiment also reported in Warrington (2018).	338	283	2344	2800	680	1120	212	232	24	28	NA	NA	NA	NA	2.1	3	0.8	0.8	7.3	8.9	0.4	0.4	NA	NA	NA	NA	NA	NA	NA	NA	NA	NA
Warrington, McGowan, White, & Paterson (2019 e1)	Warrington (2019 e1)	English	Alphabetic	English	Letter transpositions	M = 10.7, range = 7-15	-	-	20	20	20	69	Screened for acuity > 20/35 (ETDRS). YAs > OAs acuity (ETDRS).	OAs screened for cognitive impairment (MoCA).	OAs = YAs	No history of reading impairment. All read for at least several hours per week.	Normal condition only. Experiment also reported in Warrington (2018).	255	203	2521	3156	546	841	238	238	22	27	10.3	12.1	1.8	2.7	2.3	3.9	0.9	1.3	NA	NA	NA	NA	NA	NA	NA	NA	NA	NA	NA	NA	NA	NA
Warrington, McGowan, White, & Paterson (2019 e2)	Warrington (2019 e2)	English	Alphabetic	English	Letter transpositions	M = 10.7, range = 7-15	-	-	20	20	20	69	Screened for acuity > 20/35 (ETDRS). YAs > OAs acuity (ETDRS).	OAs screened for cognitive impairment (MoCA). OAs > YAs vocabulary (WAIS-IV).	OAs = YAs	No history of reading impairment. All read for at least several hours per week.	Normal condition only. Experiment also reported in Warrington (2018).	276	235	2324	2735	997	908	213	226	36	31	9.3	10.4	2.7	2.7	2.4	2.8	1.3	1.8	NA	NA	NA	NA	NA	NA	NA	NA	NA	NA	NA	NA	NA	NA
Warrington, White, & Paterson (2018)	Warrington (2018c)	English	Alphabetic	English	Neighbourhood characteristics, context		-	M = 5, range = 4-6	28	28	20	69	Screened for acuity > 20/35 (ETDRS). YAs > OAs acuity (ETDRS), contrast sensitivity (Pelli-Robson).	OAs screened for cognitive impairment (MoCA). OAs > YAs vocabulary (WAIS-IV). OAs = YAs digit span (WAIS-IV).	OAs = YAs	No history of reading impairment. All read for at least several hours per week.	Experiment also reported in Warrington (2018).	NA	NA	3196	3154	1168	1281	257	254	41	41	11.8	12.3	3.9	4	2.5	2.6	1.9	2	7.2	7.2	2.6	2.5	NA	NA	NA	NA	NA	NA	NA	NA	NA	NA
Whitford & Titone (2016)	Whitford (2016)	English	Alphabetic	English/ French	Perceptual span	M = 10.5	-	-	31	31	22	70	Screened for normal or corrected-to-normal vision (no test details)	OAs screened for cognitive impairment (MoCA). No learning, neurological, or psychiatric disorders (self-report).	OAs = YAs	-	No window condition only, L1 only. Experiment also reported in Whitford (2015).	203	148	NA	NA	NA	NA	NA	NA	NA	NA	NA	NA	NA	NA	1.1	2.1	1.3	1.6	9.5	9	2.5	2.1	NA	NA	NA	NA	NA	NA	NA	NA	NA	NA
Whitford & Titone (2017)	Whitford (2017)	English	Alphabetic	English/ French (L1 or L2)	Text presented in L1 or L2	-	-	-	62	62	23	69	Screened for normal or corrected-to-normal vision (no test details)	OAs screened for cognitive impairment (MoCA). No learning, neurological, or psychiatric disorders (self-report).	OAs = YAs	-	L1 only.	NA	NA	NA	NA	NA	NA	NA	NA	NA	NA	NA	NA	NA	NA	NA	NA	NA	NA	NA	NA	NA	NA	NA	NA	NA	NA	NA	NA	NA	NA	NA	NA
Wotschack & Kliegl (2013 easy)/ Wotschack (2009 easy)	Wotschack (2013 e)	English	Alphabetic	German	[Manipulation of reading strategy across easy and hard groups]	M = 7.9, range = 5-11	-	M = 4.9, range = 2-20	24	32	18	71	Screened for normal or corrected-to-normal vision (no test details)	OAs > YA vocabulary (Lehrl). YAs > OAs digital symbol substitution (Wechsler).	-	-	Experiment also reported in Wotschack (2009). Word read per minute only reported in Wotschack (2009).	242	256	NA	NA	NA	NA	NA	NA	NA	NA	NA	NA	NA	NA	NA	NA	NA	NA	NA	NA	NA	NA	NA	NA	NA	NA	NA	NA	NA	NA	NA	NA
Wotschack & Kliegl (2013 hard)/ Wotschack (2009 hard)	Wotschack (2013 h)	English	Alphabetic	German	[Manipulation of reading strategy across easy and hard groups]	M = 7.9, range = 5-11	-	M = 4.9, range = 2-20	30	25	19	68	Screened for normal or corrected-to-normal vision (no test details)	OAs > YA vocabulary (Lehrl). YAs > OAs digital symbol substitution (Wechsler).	-	-	Experiment also reported in Wotschack (2009). Word read per minute only reported in Wotschack (2009).	186	175	NA	NA	NA	NA	NA	NA	NA	NA	NA	NA	NA	NA	NA	NA	NA	NA	NA	NA	NA	NA	NA	NA	NA	NA	NA	NA	NA	NA	NA	NA
Cao (2021 e1)	Cao (2021 e1)	Chinese	Chinese	Chinese	Formulaic language	M = 22, range = 20-25	-	4	38	38	21	66	Screened for acuity > 20/40 (Tumbling E).	OAs screened for cognitive impairment (MoCA).	OAs = YAs	OAs = YAs hours reading per week.	Normal condition only.	427	213	3093	6191	191	351	254	270	6	6	12	21	0.6	1.2	NA	NA	NA	NA	1.9	1.6	0.1	0.1	NA	NA	NA	NA	NA	NA	NA	NA	NA	NA
Cao (2021 e2)	Cao (2021 e2)	Chinese	Chinese	Chinese	Parafoveal preview	M = 22, range = 20-25	-	4	36	28	21	66	Screened for acuity > 20/50 (Tumbling E).	OAs screened for cognitive impairment (MoCA).	OAs = YAs	OAs = YAs hours reading per week.	Normal condition only.	445	222	2969	5956	186	307	257	273	6	5	12	20	0.6	1.1	NA	NA	NA	NA	2	1.7	0.1	0.1	NA	NA	NA	NA	NA	NA	NA	NA	NA	NA
Chen (2017 e1)	Chen (2017 e1)	Chinese	Chinese	Chinese	Emotional content	-	-	2	30	18	21	75	Screened for normal vision (no test details)	-	-	-	-	NA	NA	NA	NA	NA	NA	NA	NA	NA	NA	NA	NA	NA	NA	3	6.3	2.5	2.5	2.5	2	0.5	0.5	NA	NA	NA	NA	NA	NA	NA	NA	NA	NA
Chen (2017 e2)	Chen (2017 e2)	Chinese	Chinese	Chinese	Emotional content	-	-	2	30	18	21	75	Screened for normal vision (no test details)	-	-	-	-	NA	NA	NA	NA	NA	NA	NA	NA	NA	NA	NA	NA	NA	NA	3.1	5	1.5	1.6	2.6	1.9	0.7	0.7	NA	NA	NA	NA	NA	NA	NA	NA	NA	NA
Chen (2017 e3)	Chen (2017 e3)	Chinese	Chinese	Chinese	Emotional content	-	-	2	30	18	21	77	Screened for normal vision (no test details)	-	-	-	-	NA	NA	NA	NA	NA	NA	NA	NA	NA	NA	NA	NA	NA	NA	3	6.5	2.7	2.7	2.5	2	0.5	0.5	NA	NA	NA	NA	NA	NA	NA	NA	NA	NA
Chen (2017 e4)	Chen (2017 e4)	Chinese	Chinese	Chinese	Emotional content	-	-	2	30	18	21	77	Screened for normal vision (no test details)	-	-	-	-	NA	NA	NA	NA	NA	NA	NA	NA	NA	NA	NA	NA	NA	NA	3.2	5.3	1.6	1.7	2.6	1.9	0.7	0.6	NA	NA	NA	NA	NA	NA	NA	NA	NA	NA
Chen (2021 e1)	Chen (2021 e1)	Chinese	Chinese	Chinese	Parafoveal preview, word frequency	-	-	2	40	40	21	68	Screened for normal vision (Snellen).	OAs screened for cognitive impairment (MoCA). OAs > YAs vocabulary. YAs > OAs digit span.	OAs = YAs	OAs = YAs hours reading per week.	Normal condition only.	NA	NA	3446	6693	1893	4244	216	254	35	42	13	22	6.4	10.4	3.6	5.5	2.5	4.8	3.9	2.6	1.5	0.9	NA	NA	NA	NA	NA	NA	NA	NA	NA	NA
Chen (2021 e2)	Chen (2021 e2)	Chinese	Chinese	Chinese	Parafoveal preview, word frequency	-	-	2	40	40	21	67	Screened for normal vision (Snellen).	OAs screened for cognitive impairment (MoCA). OAs = YAs vocabulary. YAs > OAs digit span.	OAs = YAs	OAs = YAs hours reading per week.	Normal condition only.	NA	NA	3934	6977	1969	3064	224	256	37	39	14.4	22.5	6.2	8.8	3.7	6.1	2.5	3.5	3.7	2.8	1.3	0.9	NA	NA	NA	NA	NA	NA	NA	NA	NA	NA
Du (2021 e1)	Du (2021 e1)	Chinese	Chinese	Chinese	Semantic transparency	M = 23, range = 18-28	-	2	28	32	20	65	Screened for acuity > 20/50 (Tumbling E).	-	OAs = YAs	OAs = YAs hours reading per week.	Normal condition only.	510	263	2704	5254	153	235	230	277	1	1	10.4	18.1	0.5	0.7	NA	NA	NA	NA	2	1.6	0.1	0.1	NA	NA	NA	NA	NA	NA	NA	NA	NA	NA
Du (2021 e2)	Du (2021 e2)	Chinese	Chinese	Chinese	Semantic transparency, parafoveal preview	M = 23, range = 18-28	-	2	38	26	20	66	Screened for acuity > 20/50 (Tumbling E).	-	OAs = YAs	OAs = YAs hours reading per week.	Normal condition only.	528	267	2616	5160	150	232	249	270	5	5	10.4	17.9	0.5	0.8	NA	NA	NA	NA	2.1	1.7	0.1	0.1	NA	NA	NA	NA	NA	NA	NA	NA	NA	NA
Li (2016, e3)	Li (2016 e3)	Chinese	Chinese	Chinese	Visual complexity	M = 18, range = 15-19	-	2	30	30	23	73	Screened for acuity > 20/40 (Tumbling E).	OAs screened for cognitive impairment (MoCA). YAs > OAs vocabulary (WAIS-III), digit span (WAIS-III).	-	-	-	304	173	3547	6240	203	361	234	262	5	5	13.3	20.5	0.7	1.2	2.9	5.4	0.3	0.5	2	2.2	0.1	0.1	NA	NA	NA	NA	NA	NA	NA	NA	NA	NA
Li (2016, e4)	Li (2016 e4)	Chinese	Chinese	Chinese	Interword spacing	M = 20, range = 19-23	-	-	24	24	23	73	Screened for acuity > 20/30 (Tumbling E).	OAs screened for cognitive impairment (MoCA).	-	-	Unspaced condition only.	303	172	3955	6992	1528	2263	240	257	34	29	14.1	23	3.9	5.9	3.3	5.8	2	1.5	2.7	2	0.5	0.5	NA	NA	NA	NA	NA	NA	NA	NA	NA	NA
Li (2016, e5)	Li (2016 e5)	Chinese	Chinese	Chinese	Perceptual span	M = 24, range = 18-26	-	-	15	15	24	76	Screened for acuity > 20/30 (Tumbling E).	OAs screened for cognitive impairment (MoCA).	-	-	Normal condition only.	NA	NA	NA	NA	NA	NA	223	269	8	8	13.9	19.3	1.2	1.5	3.7	4.2	0.8	0.4	2.5	2	0.2	0.2	NA	NA	NA	NA	NA	NA	NA	NA	NA	NA
Li (2018, e3a)	Li (2018a e3a)	Chinese	Chinese	Chinese	Blurring, word frequency	M = 25, range = 22-28	-	2	28	20	21	78	Screened for acuity > 20/40 (Tumbling E). YAs > OAs acuity (Tumbling E), contrast sensitivity (Mars).	OAs screened for cognitive impairment (MoCA). OAs = YAs vocabulary (WAIS-III). YAs > OAs digit span (WAIS-III).	-	-	Unblurred condition only.	410	172	3657	8734	317	635	226	281	5	9	13.8	28	1	2	3.2	6.2	0.4	0.7	2.7	2.1	0.2	0.1	NA	NA	NA	NA	NA	NA	NA	NA	NA	NA
Li (2018, e3b)	Li (2018a e3b)	Chinese	Chinese	Chinese	Blurring, visual complexity	M = 18, range = 15-19	-	2	28	20	21	78	Screened for acuity > 20/40 (Tumbling E). YAs > OAs acuity (Tumbling E), contrast sensitivity (Mars).	OAs screened for cognitive impairment (MoCA). OAs = YAs vocabulary (WAIS-III). YAs > OAs digit span (WAIS-III).	-	-	Unblurred condition only.	341	149	3171	7237	265	510	224	276	5	9	12.2	23.6	0.8	1.7	2.8	5.4	0.4	0.5	2.4	2	0.2	0.1	NA	NA	NA	NA	NA	NA	NA	NA	NA	NA
Li (2018, e4a)	Li (2018a e4a)	Chinese	Chinese	Chinese	Blurring, word frequency	M = 25, range = 22-28	-	2	20	20	21	76	Screened for acuity > 20/40 (Tumbling E). YAs > OAs acuity (Tumbling E), contrast sensitivity (Mars).	OAs screened for cognitive impairment (MoCA). OAs = YAs vocabulary (WAIS-III). YAs > OAs digit span (WAIS-III).	-	-	Unblurred condition only.	375	209	4003	7183	394	487	238	274	9	4	14.7	23.5	1.3	1.6	3.9	4.9	0.6	0.4	2.1	1.7	0.1	0.1	NA	NA	NA	NA	NA	NA	NA	NA	NA	NA
Li (2018, e4b)	Li (2018a e4b)	Chinese	Chinese	Chinese	Blurring, visual complexity	M = 18, range = 15-19	-	2	20	20	21	76	Screened for acuity > 20/40 (Tumbling E). YAs > OAs acuity (Tumbling E), contrast sensitivity (Mars).	OAs screened for cognitive impairment (MoCA). OAs = YAs vocabulary (WAIS-III). YAs > OAs digit span (WAIS-III).	-	-	Unblurred condition only.	301	182	3593	5948	331	371	247	273	9	4	12.9	19.7	1.1	1.3	3.4	4.4	0.4	0.4	1.8	1.6	0.1	0.1	NA	NA	NA	NA	NA	NA	NA	NA	NA	NA
Li, Li, Wang, McGowan, & Paterson (2018)	Li (2018b)	English	Chinese	Chinese	Word length	M = 24	-	2 or 4	26	26	19	77	Screened for acuity > 20/40 (Tumbling E). YAs > OAs acuity (Tumbling E).	OAs screened for cognitive impairment (MoCA). OAs = YAs vocabulary (WAIS-III). YAs > OAs digit span (WAIS-III).	OAs = YAs	All read for at least several hours per week.	-	338	179	4260	8033	219	454	235	281	5	5	15.4	24.8	0.8	1.3	4.1	6	0.4	0.5	2.9	2.1	0.1	0.1	NA	NA	NA	NA	NA	NA	NA	NA	NA	NA
Li, Li, Xie, Chang, McGowan, Wang, & Paterson (2019)	Li (2019a)	English	Chinese	Chinese	Visual complexity	M = 18, range = 15-19	-	2	30	30	23	73	Screened for acuity > 20/40 (Tumbling E). YAs > OAs acuity (Tumbling E).	OAs screened for cognitive impairment (MoCA). YAs > OAs vocabulary (WAIS-III), digit span (WAIS-III).	OAs = YAs	No history of reading impairment.	-	305	183	3541	5899	192	268	234	262	5	5	13.3	20.5	0.7	1.2	2.9	5.4	0.3	0.5	2	2.2	0.1	0.1	NA	NA	NA	NA	NA	NA	NA	NA	NA	NA
Liu, Pan, Tong, & Liu (2017 e1)	Liu (2017 e1)	English	Chinese	Chinese	Disappearing text	Range = 14-16	-	2	15	15	21	67	Screened for normal or corrected-to-normal vision (Tumbling E). OAs = YAs acuity (Tumbling E).	-	OAs = YAs	-	Normal condition only.	NA	NA	2654	3334	816	1001	NA	NA	NA	NA	NA	NA	NA	NA	1.7	2.1	1.1	0.9	NA	NA	NA	NA	NA	NA	NA	NA	NA	NA	NA	NA	NA	NA
Liu, Pan, Tong, & Liu (2017 e2)	Liu (2017 e2)	English	Chinese	Chinese	Disappearing text	Range = 14-16	-	2	15	15	20	67	Screened for normal or corrected-to-normal vision (Tumbling E). OAs = YAs acuity (Tumbling E).	-	OAs = YAs	-	Normal condition only.	NA	NA	2347	3669	640	1123	NA	NA	NA	NA	NA	NA	NA	NA	1.4	1.9	0.7	0.9	NA	NA	NA	NA	NA	NA	NA	NA	NA	NA	NA	NA	NA	NA
Liu, Tong, & Zhang (2019 e1)	Liu (2019 e1)	Chinese	Chinese	Chinese	Word frequency	-	-	2	34	40	20	67	Screened for normal or corrected-to-normal vision (no test details)	-	OAs = YAs	-	-	NA	NA	NA	NA	NA	NA	NA	NA	NA	NA	NA	NA	NA	NA	NA	NA	NA	NA	NA	NA	NA	NA	NA	NA	NA	NA	NA	NA	NA	NA	NA	NA
Liu, Tong, & Zhang (2019 e2)	Liu (2019 e2)	Chinese	Chinese	Chinese	Word predictability	-	-	2	48	30	20	67	Screened for normal or corrected-to-normal vision (no test details)	-	OAs = YAs	-	-	NA	NA	NA	NA	NA	NA	NA	NA	NA	NA	NA	NA	NA	NA	NA	NA	NA	NA	NA	NA	NA	NA	NA	NA	NA	NA	NA	NA	NA	NA	NA	NA
Liu, Tong, Su (2020)	Liu (2020)	English	Chinese	Chinese	Word frequency, word predictability	-	-	2	80	40	-	62	Screened for normal or corrected-to-normal vision (Tumbling E). OAs = YAs acuity (Tumbling E).	-	OAs = YAs	-	-	NA	NA	3558	5541	1484	1543	226	247	30	30	13.5	20	5.4	5.1	3.6	4.8	1.8	1.9	NA	NA	NA	NA	NA	NA	NA	NA	NA	NA	NA	NA	NA	NA
Liu, Tong, Zhang, Wang (2021 e1)	Liu (2021 e1)	Chinese	Chinese	Chinese	Word segmentation	Range = 15-17	-	2	50	40	-	-	Screened for normal vision (no test details).	-	OAs = YAs	OAs = YAs hours reading per week.	Normal condition only.	NA	NA	2192	3716	948	949	NA	NA	NA	NA	NA	NA	NA	NA	NA	NA	NA	NA	NA	NA	NA	NA	NA	NA	NA	NA	NA	NA	NA	NA	NA	NA
Liu, Tong, Zhang, Wang (2021 e2)	Liu (2021 e2)	Chinese	Chinese	Chinese	Word segmentation	18	-	2	45	40	19	62	Screened for normal vision (no test details).	-	OAs = YAs	OAs = YAs hours reading per week.	Normal condition only.	413	225	2618	4792	1120	1119	NA	NA	NA	NA	NA	NA	NA	NA	NA	NA	NA	NA	NA	NA	NA	NA	NA	NA	NA	NA	NA	NA	NA	NA	NA	NA
Liu, Weng, & Zhang (2014)	Liu (2014)	Chinese	Chinese	Chinese	Disappearing text	-	-	-	17	13	20	66	-	-	-	-	Normal condition only.	NA	NA	2117	3237	639	1245	223	230	39	30	8.2	12	1.4	3.7	NA	NA	NA	NA	3.2	3.1	0.5	0.3	NA	NA	NA	NA	NA	NA	NA	NA	NA	NA
Ma (2019, e1)	Ma (2019 e1)	Chinese	Chinese	Chinese	Parafoveal preview	-	-	-	43	43	22	67	Screened for normal or corrected-to-normal vision (FrACT3.9.8)	OAs screened for cognitive impairment (MoCA).	-	-	Valid preview condition only	NA	NA	3721	5863	354	542	245	254	5	5	13	19.2	1.2	1.7	NA	NA	NA	NA	NA	NA	NA	NA	NA	NA	NA	NA	NA	NA	NA	NA	NA	NA
Ma (2019, e2)	Ma (2019 e2)	Chinese	Chinese	Chinese	Parafoveal preview	-	-	-	32	31	20	67	Screened for normal or corrected-to-normal vision (FrACT3.9.8)	OAs screened for cognitive impairment (MoCA).	-	-	Valid preview condition only	NA	NA	2988	5440	330	689	248	267	6	57	11.2	18.6	1.1	2.1	NA	NA	NA	NA	NA	NA	NA	NA	NA	NA	NA	NA	NA	NA	NA	NA	NA	NA
Pan (2017)	Pan (2017)	Chinese	Chinese	Chinese	Emotional content	-	-	2	24	24	23	76	Screened for normal vision (no test details)	-	-	-	-	NA	NA	NA	NA	NA	NA	NA	NA	NA	NA	NA	NA	NA	NA	2.8	5.4	1.9	1.8	2.3	2.3	0.5	0.5	NA	NA	NA	NA	NA	NA	NA	NA	NA	NA
Wang (2008, e3)	Wang (2008)	Chinese	Chinese	Chinese	Perceptual span	-	-	-	18	18	21	68	-	-	-	-	No window condition only.	235	140	3399	5244	1554	1364	NA	NA	NA	NA	9.5	12.1	3.4	2.5	NA	NA	NA	NA	2	1.8	0.6	0.4	NA	NA	NA	NA	NA	NA	NA	NA	NA	NA
Wang, Bai, & Yan (2014)	Wang (2014)	Chinese	Chinese	Chinese	Perceptual span	Range = 14-17	-	-	16	16	-	-	-	-	-	-	Normal condition only.	316	165	3227	6351	924	2175	NA	NA	NA	NA	10.3	17.9	3.1	5.6	NA	NA	NA	NA	1.7	1.5	0.4	0.4	NA	NA	NA	NA	NA	NA	NA	NA	NA	NA
Wang, Bai, Yan, & Wu (2012)	Wang (2012)	Chinese	Chinese	Chinese	Word frequency, word predictability	-	-	2	16	16	21	68	-	-	-	-	-	NA	NA	NA	NA	NA	NA	NA	NA	NA	NA	NA	NA	NA	NA	NA	NA	NA	NA	NA	NA	NA	NA	NA	NA	NA	NA	NA	NA	NA	NA	NA	NA
Wang, Li, Li, Xie, Chang, Paterson, White, & McGowan (2018)	Wang (2018a)	English	Chinese	Chinese	Word frequency	M = 15, range = 14-16	-	2	36	36	24	72	Screened for acuity > 20/30 (Tumbling E). YAs > OAs acuity (Tumbling E).	OAs = YAs vocabulary (WAIS-III). YAs > OAs digit span (WAIS-III)	> 11 years education.	All read for at least several hours per week.	-	285	178	3158	5047	966	1266	258	284	36	42	11.3	16.2	2.4	3.6	2.5	4.1	1.2	1.8	2	1.7	0.6	0.6	NA	NA	NA	NA	NA	NA	NA	NA	NA	NA
Wang, Li, Li, Xie, Liversedge, & Paterson (2018 e1)	Wang (2018b e1)	English	Chinese	Chinese	Stimulus quality, word frequency	M = 19, range = 15-23	-	2	40	32	24	78	Screened for acuity > 20/40 (Tumbling E). YAs > OAs acuity (Tumbling E).	OAs > YAs vocabulary (WAIS-III). YAs > OAs digit span (WAIS-III).	OAs = YAs	All read for at least several hours per week.	Normal condition only.	277	150	4109	7598	342	600	233	275	6	11	14.5	23.3	1	1.6	3.7	5.8	0.4	0.7	2.5	1.9	0.1	0.1	NA	NA	NA	NA	NA	NA	NA	NA	NA	NA
Wang, Li, Li, Xie, Liversedge, & Paterson (2018 e2)	Wang (2018b e2)	English	Chinese	Chinese	Stimulus quality, word frequency	M = 19, range = 15-23	-	2	40	32	22	80	Screened for acuity > 20/40 (Tumbling E). YAs > OAs acuity (Tumbling E).	OAs > YAs vocabulary (WAIS-III). YAs > OAs digit span (WAIS-III).	OAs = YAs	All read for at least several hours per week.	Normal condition only.	257	177	4428	6439	386	526	226	252	6	9	15.6	21.2	1.2	1.5	4.4	5.4	0.6	0.6	2.6	2	0.1	0.1	NA	NA	NA	NA	NA	NA	NA	NA	NA	NA
Xie, McGowan, Chang, Li, White, Paterson, Wang, & Warrington (2020 e1)	Xie (2020a e1)	English	Chinese	Chinese	Perceptual span	-	-	-	35	35	21	68	Screened for acuity > 20/40 (Tumbling E). YAs > OAs acuity (Tumbling E).	OAs screened for cognitive impairment (MoCA). OAs = YAs vocabulary (WAIS-III). YAs > OAs digit span (WAIS-III).	OAs = YAs	All read for at least several hours per week.	Normal condition only.	438	222	3694	6359	1349	1804	254	280	30	24	14	21	4.7	5.9	2.9	4.8	1.8	2.4	2.6	2.2	0.6	0.4	NA	NA	NA	NA	NA	NA	NA	NA	NA	NA
Xie, McGowan, Chang, Li, White, Paterson, Wang, & Warrington (2020 e2)	Xie (2020a e2)	English	Chinese	Chinese	Perceptual span	-	-	-	35	35	21	71	Screened for acuity > 20/40 (Tumbling E). YAs > OAs acuity (Tumbling E).	OAs screened for cognitive impairment (MoCA). OAs = YAs vocabulary (WAIS-III). YAs > OAs digit span (WAIS-III).	OAs = YAs	All read for at least several hours per week.	Normal condition only.	555	252	3013	5978	982	1532	257	287	30	24	11	20	3	4.7	2.3	3.9	1.1	1.8	2.5	2.1	0.5	0.4	NA	NA	NA	NA	NA	NA	NA	NA	NA	NA
Xie, McGowan, Chang, Li, White, Paterson, Wang, & Warrington (2020 e3)	Xie (2020a e3)	English	Chinese	Chinese	Perceptual span	-	-	-	35	35	20	70	Screened for acuity > 20/40 (Tumbling E). YAs > OAs acuity (Tumbling E).	OAs screened for cognitive impairment (MoCA). OAs = YAs vocabulary (WAIS-III). YAs > OAs digit span (WAIS-III).	OAs = YAs	All read for at least several hours per week.	Normal condition only.	623	254	2513	5428	887	1733	259	267	35	30	10	19	3	5.3	2.1	4.1	1.2	2.4	2.6	2.3	0.5	0.5	NA	NA	NA	NA	NA	NA	NA	NA	NA	NA
Xie, Wang, Hao, Zhang, & Warrington (2020 e1, e2)	Xie (2020 e1, e2)	English	Chinese	Chinese	Perceptual span	Range = 15-24	-	-	48	48	19	67	Screened for acuity > 20/40 (Tumbling E). YAs > OAs acuity (Tumbling E).	OAs screened for cognitive impairment (MoCA). OAs > YAs vocabulary (WAIS-III). YAs > OAs digit span (WAIS-III).	OAs = YAs	All read for at least several hours per week.	Unmasked condition only. Data collapsed across experiments, as same participants used.	NA	NA	3050	5198	1020	1218	245	269	28	23	NA	NA	NA	NA	2.9	4.2	1.5	1.9	2.2	1.8	0.4	0.3	NA	NA	NA	NA	NA	NA	NA	NA	NA	NA
Xu (2019)	Xu (2019)	Chinese	Chinese	Chinese	Intercharacter spacing size, word frequency	M = 24, range = 22-28	-	2	24	24	21	66	Screened for normal or corrected-to-normal vision (Snellen). YAs > OAs acuity (Snellen).	-	OAs = YAs	-	Normal condition only.	404	194	3560	7404	1357	2871	263	274	24	44	13.3	24	4.9	7.7	2.9	5.7	1.5	1.9	2.1	1.7	0.5	0.3	NA	NA	NA	NA	NA	NA	NA	NA	NA	NA
Zang, Zhang, Bai, Yan, Paterson, & Liversedge (2016)	Zang (2016)	English	Chinese	Chinese	Word frequency, visual complexity	M = 18	-	1	32	32	22	69	Screened for normal or corrected-to-normal vision (no test details).	-	> 11 years of education.	No reading impairment. All read for at least several hours per week.	-	287	149	3757	7227	1465	3619	258	295	34	53	14.5	24.8	5.3	12.2	3.6	6.5	2.3	4.2	2	1.9	0.5	0.5	NA	NA	NA	NA	NA	NA	NA	NA	NA	NA
Zhang (2020)	Zhang (2020)	Chinese	Chinese	Chinese	Blurring, word predictability	-	-	2	32	32	-	-	Screened for normal or corrected-to-normal vision (no test details)	OAs screened for cognitive impairment (MoCA).	-	-	Unblurred condition only.	NA	NA	3016	5734	266	390	234	255	6	6	12	20.5	1.1	1.1	2.7	5.2	0.6	0.6	2.4	1.9	0.2	0.1	NA	NA	NA	NA	NA	NA	NA	NA	NA	NA
Zhang, Tong, & Liu (2019)	Zhang (2019)	Chinese	Chinese	Chinese	Perceptual span	M = 18	-	-	30	36	-	-	Screened for normal or corrected-to-normal vision (no test details)	-	-	-	Normal condition only.	352	174	3072	6201	1453	3500	224	266	33	39	11.7	20.1	4.7	9.6	NA	NA	NA	NA	1.8	1.5	0.8	0.8	NA	NA	NA	NA	NA	NA	NA	NA	NA	NA
Zhao, Li, Chang, Wang, & Paterson (2021)	Zhao (2021)	English	Chinese	Chinese	Word predictability	M = 21, range = 16-25	-	2	40	40	19	68	Screened for acuity > 20/40 (Tumbling E). YAs > OAs acuity (Tumbling E).	OAs screened for cognitive impairment (MoCA). OAs > YAs vocabulary (WAIS-III). YAs > OAs digit span (WAIS-III).	OAs = YAs	-	-	375	200	3361	6305	221	335	257	278	6	6	12.4	21	0.6	1.3	3.1	4.9	0.6	0.6	2.7	2.2	0.6	0.6	NA	NA	NA	NA	NA	NA	NA	NA	NA	NA
Zhao, Li, Chang, Xu, Zhang, Wang, Paterson (2019)	Zhao (2019)	English	Chinese	Chinese	Word predictability	M = 23, range = 19-31	-	2	30	30	19	69	Screened for acuity > 20/40 (Tumbling E). YAs > OAs acuity (Tumbling E).	OAs screened for cognitive impairment (MoCA). OAs = YAs vocabulary (WAIS-III). YAs > OAs digit span (WAIS-III).	OAs = YAs	-	-	419	226	3293	6096	197	389	246	274	5	5	12.7	20	0.5	1.1	3	5	0.3	0.4	2.5	2.3	0.1	0.1	NA	NA	NA	NA	NA	NA	NA	NA	NA	NA
Zhu (2012, e1)	Zhu (2012 e1)	Chinese	Chinese	Chinese	Disappearing text	Range = 12-14	-	-	15	15	21	68	-	-	-	-	Normal condition only.	NA	NA	2654	3334	816	1001	222	339	38	38	10.6	12.4	3	4	NA	NA	NA	NA	NA	NA	NA	NA	NA	NA	NA	NA	NA	NA	NA	NA	NA	NA
Zhu (2012, e2)	Zhu (2012 e2)	Chinese	Chinese	Chinese	Disappearing text	Range = 12-14	-	-	15	15	21	67	-	-	-	-	Normal condition only.	NA	NA	2347	3669	640	1123	216	239	22	36	9.5	13.3	2.6	3.2	NA	NA	NA	NA	NA	NA	NA	NA	NA	NA	NA	NA	NA	NA	NA	NA	NA	NA
[truncated: 82 more columns]

## Sheet: Additional notes
M = mean
YA = young adult
OA = older adult
-/NA = information was not available
Column D details the script type examined in the study. No study compared the reading of alphabetic vs. Chinese texts.
Columns N-Q detail the characteristics of the participant groups. YAs > OAs : Young adults performed better than older adults. OAs > YAs : Older adults performed better than young adults. OAs = YAs : No significant age differences in performance.
